# Supplementary material for: Strong functional data for pathogenicity or neutrality classify BRCA2 DNA-binding-domain variants of uncertain significance
Source: Am J Hum Genet. 2021 Feb 19;108(3):458–68. doi: 10.1016/j.ajhg.2021.02.005 (PMC8008494; doi:10.1016/j.ajhg.2021.02.005)
Supplement: Table S1. Functional and ACMG/AMP code data for classification of BRCA2 missense variants [file mmc2.xlsx]

## Sheet: Sheet1
Supplemental Table 1. Functional and ACMG/AMP code data for classification of BRCA2 missense variants
		HDR with 95% CI			BRCA2 Functional Data										ACMG Codes								Classification Data			Multifactorial Data
Variant		HDR Score	95% CI lower bound	95%CI upper bound	Previously Published HDR Study1-3	Mesman 2019 Complementation4	Mesman 2019 HDR4	Biswas 2012 Complementation5	Biswas 2012 HDR5	Kuznetsov 2008 Cell Viability6	Ikegami 2020 Olaparib7	Ikegami 2020 Niraparib7	Ikegami 2020 Rucaparib7	Ikegami 2020 CBDCA7	PS3/BS3 (Function)	PM1 (Structure)	PM5b (amino acid change at position of pathogenic missense variant)	PP1 (Co-segregation)	PM38-10 (FA patients)/BP2 (healthy biallelic patients)	PP3/BP4d, e (Bayesdel)	Frequency Codesf (BA1/BS1/PM2_Supporting)	BP5 (co-occurences)	Before Classification	Final Classification	ClinVar Final Assertion	Lindor 2012 IARC Class12	Easton 2007 Combined LR13	Parsons 2019 IARC Class14	Standards for HDR Validation
p.Ala2582Thr	p.A2582T	4.64613	4.10466	5.24641	Novel	-	-	-	-	-	-	-	-	-	BS3	-	-	-	-	inconclusive	PM2_Supporting	-	VUS	LB	No Conflict VUS	-	-	-	No
p.Ala2603Pro	p.A2603P	1.06904	0.923088	1.24866	Previously Published	-	-	-	-	-	-	-	-	-	PS3	-	-	-	-	-	-	-	Not observed	Not observed	Absent	-	-	-	No
p.Ala2603Ser	p.A2603S	4.06454	3.4922	4.71939	Previously Published	-	-	-	-	-	-	-	-	-	BS3	-	-	-	-	-	-	-	Not observed	Not observed	No Conflict VUS	-	-	-	No
p.Ala2632Gly	p.A2632G	3.67841	3.15724	4.28454	Previously Published	-	-	-	-	-	-	-	-	-	BS3	-	-	-	-	-	-	-	Not observed	Not observed	Absent	-	-	-	No
p.Ala2632Ser	p.A2632S	4.07554	3.4971	4.73754	Previously Published	-	-	-	-	-	-	-	-	-	BS3	-	-	-	-	-	-	-	Not observed	Not observed	Absent	-	-	-	No
p.Ala2632Thr	p.A2632T	3.51648	3.02773	4.07758	Previously Published	-	-	-	-	-	-	-	-	-	BS3	-	-	-	-	-	-	-	Not observed	Not observed	No Conflict VUS	-	-	-	No
p.Ala2671Ser	p.A2671S	3.63516	3.12553	4.22296	Novel	-	-	-	-	-	-	-	-	-	BS3	-	-	-	-	BP4	PM2_Supporting	-	VUS	LB	Excluded	-	-	-	No
p.Ala2717Ser	p.A2717S	4.54047	4.12641	4.99517	Previously Published	Yes	85	-	-	-	fClass 1	fClass 1	fClass 2	fClass 2	BS3	-	-	-	BP2	BP4	BA1 (0.16% NFE)	BP5	Benign	Benign	No Conflict LB/B	Class 1	-	-	LB/B
p.Ala2730Pro	p.A2730P	1.01285	0.897532	1.14894	Previously Published	-	-	-	-	-	-	-	-	-	PS3	PM1_Supporting	-	PP1	-	inconclusive	-	-	VUS	LP	Conflicting LP/P	-	-	-	No
p.Ala2756Gly	p.A2756G	5.1815	4.64919	5.76582	Novel	-	-	-	-	-	-	-	-	-	BS3	-	-	-	-	inconclusive	PM2_Supporting	-	VUS	LB	Excluded	-	-	-	No
p.Ala2770Asp	p.A2770D	3.5093	3.15158	3.90375	Novel	-	-	-	-	-	-	-	-	-	BS3	-	-	-	-	inconclusive	PM2_Supporting	-	VUS	LB	No Conflict VUS	-	-	-	No
p.Ala2770Thr	p.A2770T	3.7976	3.26175	4.41955	Novel	-	-	-	-	-	-	-	-	-	BS3	-	-	-	-	inconclusive	PM2_Supporting	-	VUS	LB	No Conflict LB/B	Class 2	-	Benign	LB/B
p.Ala2780Asp	p.A2780D	1.03901	0.894381	1.21307	Novel	-	-	-	-	-	-	-	-	-	PS3	-	-	-	-	inconclusive	PM2_Supporting	-	VUS	VUS	Excluded	-	-	-	No
p.Ala2786Pro	p.A2786P	1.22672	1.05704	1.4287	Previously Published	-	-	-	-	-	-	-	-	-	PS3	-	-	-	-	-	-	-	Not observed	Not observed	Excluded	-	-	-	No
p.Ala2851Val	p.A2851V	5.03117	4.32427	5.84283	Previously Published	-	-	-	-	-	-	-	-	-	BS3	-	-	-	-	inconclusive	PM2_Supporting	-	VUS	LB	Excluded	-	-	-	No
p.Ala2951Thr	p.A2951T	3.87368	3.33082	4.49914	Previously Published	Yes	72	-	-	-	-	-	-	-	BS3	-	-	-	BP2	inconclusive	BA1 (2.75% LAT)	BP5	Benign	Benign	No Conflict LB/B	-	-	-	LB/B
p.Ala3028Pro	p.A3028P	1.1832	1.01851	1.38095	Previously Published	-	-	-	-	-	-	-	-	-	PS3	PM1	-	PP1_Moderate	PM3 (personal communication)	BP4	PM2_Supporting	-	LP	Pathogenic	Excluded	-	-	-	LP/P
p.Ala3029Val	p.A3029V	4.94629	4.24609	5.75124	Previously Published	-	-	-	-	-	-	-	-	-	BS3	-	-	-	-	BP4	-	-	VUS	LB	No Conflict VUS	-	-	-	No
p.Ala3088Val	p.A3088V	6.1367	5.26596	7.12395	Previously Published	-	-	-	-	-	-	-	-	-	BS3	-	-	-	-	BP4	PM2_Supporting	-	VUS	LB	Excluded	-	-	Likely Benign	LB/B
p.Ala3122Pro	p.A3122P	1.09275	0.966155	1.23875	Previously Published	-	-	-	-	-	-	-	-	-	PS3	-	-	-	-	-	-	-	Not observed	Not observed	No Conflict VUS	-	-	-	No
p.Cys2765Tyr	p.C2765Y	4.44281	3.81235	5.16076	Previously Published	-	-	-	-	-	-	-	-	-	BS3	-	-	-	-	-	-	-	Not observed	Not observed	No Conflict VUS	-	-	-	No
p.Cys2817Phe	p.C2817F	4.44281	2.78057	3.75963	Novel	-	-	-	-	-	-	-	-	-	BS3	-	-	-	-	inconclusive	PM2_Supporting	-	VUS	LB	No Conflict VUS	-	-	-	No
p.Cys3069Arg	p.C3069R	3.51892	3.02707	4.08664	Previously Published	-	-	-	-	-	-	-	-	-	BS3	-	-	-	-	inconclusive	PM2_Supporting	-	VUS	LB	No Conflict VUS	-	-	-	No
p.Asp2489Tyr	p.D2489Y	4.58106	3.93521	5.3196	Previously Published	-	-	-	-	-	-	-	-	-	BS3	-	-	-	-	-	-	-	Not observed	Not observed	Absent	-	-	-	No
p.Asp2606Asn	p.D2606N	3.30981	2.84815	3.85262	Previously Published	-	-	-	-	-	-	-	-	-	BS3	-	-	-	-	-	-	-	Not observed	Not observed	Absent	-	-	-	No
p.Asp2665Gly	p.D2665G	4.73939	4.18049	5.36097	Previously Published	-	-	-	-	-	-	-	-	-	BS3	-	-	-	-	inconclusive	BS1 (.017% NFE)	-	VUS	Benign	Conflicting LB/B	Class 2	Neutrality	Benign	LB/B
p.Asp2665Tyr	p.D2665Y	4.07792	3.50548	4.74418	Novel	-	-	-	-	-	-	-	-	-	BS3	-	-	-	-	inconclusive	PM2_Supporting	-	VUS	LB	No Conflict VUS	-	-	-	No
p.Asp2679Gly	p.D2679G	4.12496	3.64513	4.66354	Previously Published	-	-	-	-	-	-	-	-	-	BS3	-	-	-	-	PP3	-	-	VUS	VUS	Conflicting LB/B	-	-	-	No
p.Asp2680Gly	p.D2680G	3.52822	3.02917	4.10126	Previously Published	-	-	-	-	-	-	-	-	-	BS3	-	-	-	-	-	-	-	Not observed	Not observed	Excluded	-	-	-	No
p.Asp2712Asn	p.D2712N	5.19304	4.45307	6.02921	Previously Published	-	-	-	-	-	-	-	-	-	BS3	-	-	-	-	BP4	PM2_Supporting	-	VUS	LB	No Conflict VUS	-	-	-	No
p.Asp2723Ala	p.D2723A	0.985679	0.848415	1.15152	Previously Published	-	-	-	-	-	-	-	-	-	PS3	PM1	PM5 (p.D2723N, p.D2723H)	PP1	-	PP3	PM2_Supporting	-	LP	Pathogenic	Conflicting LP/P	-	-	-	LP/P
p.Asp2723Gly	p.D2723G	0.940646	0.8105	1.09759	Previously Published	No	N/A	-	-	-	-	-	-	-	PS3	-	PM5 (p.D2723N, p.D2723H)	-	-	PP3	PM2_Supporting	-	VUS	Pathogenic	No Conflict LP/P	Class 5	Causality	-	LP/P
p.Asp2723His	p.D2723H	1	0.934933	1.07066	Previously Published	No	N/A	-	-	No	fClass 5	fClass 5	fClass 5	fClass 4	PS3	-	-	-	-	PP3	PM2_Supporting	-	VUS	Pathogenic	No Conflict LP/P	Class 5	-	-	LP/P
p.Asp2723Asn	p.D2723N	0.886728	0.762889	1.03625	Novel	-	-	-	-	-	-	-	-	-	PS3	PM1	-	-	-	inconclusive	PM2_Supporting	-	VUS	LP	No Conflict LP/P	-	-	-	No
p.Asp2723Val	p.D2723V	0.976699	0.863519	1.1067	Previously Published	-	-	-	-	-	-	-	-	-	PS3	PM1	PM5 (p.D2723N, p.D2723H)	PP1	-	PP3	PM2_Supporting	-	LP	Pathogenic	Conflicting LP/P	-	-	-	LP/P
p.Asp2723Tyr	p.D2723Y	1.16961	1.00984	1.36282	Previously Published	-	-	-	-	-	-	-	-	-	PS3	-	-	-	-	-	-	-	Not observed	Not observed	Absent	-	-	-	No
p.Asp2733Glu	p.D2733E	3.44825	2.96212	4.01698	Previously Published	-	-	-	-	-	-	-	-	-	BS3	-	-	-	-	-	-	-	Not observed	Not observed	Absent	-	-	-	No
p.Asp2819His	p.D2819H	1.37459	1.1856	1.60304	Previously Published	-	-	-	-	-	-	-	-	-	PS3	-	-	-	-	-	-	-	Not observed	Not observed	No Conflict VUS	-	-	-	No
p.Asp2819Val	p.D2819V	1.19958	1.06258	1.36064	Novel	-	-	-	-	-	-	-	-	-	PS3	-	-	-	-	inconclusive	PM2_Supporting	-	VUS	VUS	Excluded	-	-	-	No
p.Asp2913Glu	p.D2913E	4.91785	4.2169	5.71744	Previously Published	Yes	80	-	-	-	-	-	-	-	BS3	-	-	-	-	BP4	-	-	VUS	LB	No Conflict VUS	-	-	-	No
p.Asp2913Gly	p.D2913G	3.00956	2.58657	3.50179	Previously Published	Yes	46	-	-	-	-	-	-	-	BS3	-	-	-	-	-	-	-	Not observed	Not observed	Absent	-	-	-	No
p.Asp2913His	p.D2913H	2.93527	2.68966	3.20402	Previously Published	-	-	-	-	-	fClass 3	fClass 3	fClass 3	fClass 4	BS3	-	-	-	-	BP4	-	-	VUS	LB	No Conflict VUS	-	-	-	No
p.Asp2965His	p.D2965H	5.32879	4.69985	6.02698	Previously Published	-	-	-	-	-	-	-	-	-	BS3	-	-	-	-	BP4	PM2_Supporting	-	VUS	LB	Conflicting LB/B	Class 2	-	-	LB/B
p.Asp3073Gly	p.D3073G	1.08382	0.936497	1.26223	Previously Published	No	N/A	-	-	-	fClass 5	fClass 5	fClass 5	fClass 5	PS3	-	-	-	-	inconclusive	PM2_Supporting	-	VUS	VUS	No Conflict VUS	-	-	-	No
p.Asp3073Tyr	p.D3073Y	0.982668	0.846927	1.14629	Novel	-	-	-	-	-	-	-	-	-	PS3	-	-	-	-	inconclusive	PM2_Supporting	-	VUS	VUS	No Conflict VUS	-	-	-	No
p.Asp3095Glu	p.D3095E	0.948023	0.839535	1.07455	Previously Published	No	N/A	No	N/A	-	fClass 5	fClass 5	fClass 5	fClass 4	PS3	PM1	-	-	-	inconclusive	PM2_Supporting	-	VUS	Pathogenic	No Conflict LP/P	Class 4	Causality	-	LP/P
p.Asp3095Gly	p.D3095G	1.0414	0.897363	1.21489	Novel	-	-	-	-	-	-	-	-	-	PS3	-	PM5 (p.D3095E)	PP1	-	inconclusive	PM2_Supporting	-	VUS	Pathogenic	Conflicting LP/P	-	-	-	No
p.Asp3112Gly	p.D3112G	4.52056	3.87991	5.25701	Previously Published	-	-	-	-	-	-	-	-	-	BS3	-	-	-	-	-	-	-	Not observed	Not observed	No Conflict VUS	-	-	-	No
p.Asp3112Asn	p.D3112N	5.66893	5.00918	6.40416	Previously Published	-	-	-	-	-	-	-	-	-	BS3	-	-	-	-	-	-	-	Not observed	Not observed	No Conflict VUS	-	-	-	No
p.Asp3112Tyr	p.D3112Y	2.90617	2.57193	3.28721	Previously Published	-	-	-	-	-	-	-	-	-	BS3	-	-	-	-	-	-	-	Not observed	Not observed	Absent	-	-	-	No
p.Asp3170Gly	p.D3170G	4.72753	4.29087	5.20267	Previously Published	Yes	71	-	-	-	-	-	-	-	BS3	-	-	-	-	BP4	PM2_Supporting	-	VUS	Benign	No Conflict LB/B	Class 1	Neutrality	-	LB/B
p.Glu2571Gly	p.E2571G	5.50121	4.73034	6.38731	Previously Published	-	-	-	-	-	-	-	-	-	BS3	-	-	-	-	inconclusive	BS1 (.016% AFR)	-	VUS	LB	Conflicting LB/B	-	-	-	No
p.Glu2571Lys	p.E2571K	5.36488	4.61087	6.22645	Novel	-	-	-	-	-	-	-	-	-	BS3	-	-	-	-	inconclusive	PM2_Supporting	-	VUS	LB	No Conflict VUS	-	-	-	No
p.Glu2599Gly	p.E2599G	1.46312	1.296	1.65785	Novel	-	-	-	-	-	-	-	-	-	PS3	-	-	-	-	inconclusive	PM2_Supporting	-	VUS	VUS	No Conflict VUS	-	-	-	No
p.Glu2663Lys	p.E2663K	0.825598	0.732758	0.934314	Previously Published	-	-	-	-	-	fClass 3	fClass 5	fClass 3	fClass 4	PS3	PM1	-	PP1	-	inconclusive	PM2_Supporting	-	VUS	Pathogenic	Excluded	-	-	-	No
p.Glu2757Val	p.E2757V	4.61436	3.95841	5.36944	Previously Published	-	-	-	-	-	-	-	-	-	BS3	-	-	-	-	-	-	-	Not observed	Not observed	Absent	-	-	-	No
p.Glu2847Asp	p.E2847D	3.37727	2.89924	3.93059	Previously Published	-	-	-	-	-	-	-	-	-	BS3	-	-	-	-	-	-	-	Not observed	Not observed	No Conflict VUS	-	-	-	No
p.Glu2848Gln	p.E2848Q	4.79274	4.11273	5.58061	Previously Published	-	-	-	-	-	-	-	-	-	BS3	-	-	-	-	BP4	PM2_Supporting	-	VUS	LB	No Conflict VUS	-	-	-	No
p.Glu2856Ala	p.E2856A	3.99904	3.53387	4.52024	Previously Published	Yes	82	-	-	Yes	-	-	-	-	BS3	-	-	-	BP2	BP4	BA1 (0.19% NFE)	BP5	Benign	Benign	Conflicting LB/B	Class 1	-	-	LB/B
p.Glu2947Lys	p.E2947K	4.88961	4.20144	5.68516	Previously Published	-	-	-	-	-	-	-	-	-	BS3	-	-	-	-	-	-	-	Not observed	Not observed	Absent	Class 2	-	-	LB/B
p.Glu2981Lys	p.E2981K	4.86455	4.17543	5.6568	Previously Published	-	-	-	-	-	-	-	-	-	BS3	-	-	-	-	BP4	-	-	VUS	LB	No Conflict VUS	-	-	Likely Benign	LB/B
p.Glu3002Asp	p.E3002D	2.46879	2.27589	2.67711	Previously Published	-	-	-	-	-	fClass 1	fClass 1	fClass 1	fClass 1	BS3	-	-	-	-	BP4	PM2_Supporting	-	VUS	LB	Conflicting LB/B	-	-	-	No
p.Glu3071Asp	p.E3071D	4.304	3.69409	5.00101	Previously Published	-	-	-	-	-	-	-	-	-	BS3	-	-	-	-	inconclusive	PM2_Supporting	-	VUS	LB	No Conflict LB/B	-	-	-	No
p.Glu3152Lys	p.E3152K	4.89761	4.20245	5.70213	Previously Published	-	-	-	-	-	-	-	-	-	BS3	-	-	-	-	inconclusive	-	-	VUS	LB	Conflicting LB/B	-	-	Uncertain	No
p.Phe2562Cys	p.F2562C	1.32054	1.13768	1.53662	Novel	-	-	-	-	-	-	-	-	-	PS3	-	-	-	-	inconclusive	PM2_Supporting	-	VUS	VUS	No Conflict VUS	-	-	-	No
p.Phe2562Val	p.F2562V	1.08217	0.931812	1.26324	Previously Published	-	-	-	-	-	fClass 4	fClass 5	fClass 4	fClass 4	PS3	-	-	-	-	-	-	-	Not observed	Not observed	No Conflict VUS	-	-	-	No
p.Phe2568Ser	p.F2568S	3.525	3.02289	4.09517	Previously Published	-	-	-	-	-	-	-	-	-	BS3	-	-	-	-	-	-	-	Not observed	Not observed	Absent	-	-	-	No
p.Phe2600Cys	p.F2600C	3.3308	2.86356	3.87093	Previously Published	-	-	-	-	-	-	-	-	-	BS3	-	-	-	-	-	-	-	Not observed	Not observed	Excluded	-	-	-	No
p.Phe2642Cys	p.F2642C	2.90037	2.60593	3.22551	Novel	-	-	-	-	-	fClass 3	fClass 2	fClass 3	fClass 2	BS3	-	-	-	-	inconclusive	PM2_Supporting	-	VUS	LB	No Conflict VUS	-	-	-	No
p.Phe2642Ser	p.F2642S	1.06997	0.922191	1.2479	Previously Published	-	-	-	-	-	-	-	-	-	PS3	-	-	-	-	-	-	-	Not observed	Not observed	Absent	-	-	-	No
p.Phe2794Leu	p.F2794L	3.56036	3.06041	4.14233	Previously Published	-	-	-	-	-	-	-	-	-	BS3	-	-	-	-	BP4	PM2_Supporting	-	VUS	LB	No Conflict VUS	-	-	-	No
p.Phe2873Cys	p.F2873C	3.79194	3.26081	4.41073	Previously Published	-	-	-	-	-	fClass 1	fClass 2	fClass 2	fClass 1	BS3	-	-	-	-	-	-	-	Not observed	Not observed	Excluded	-	-	-	No
p.Phe3146Ser	p.F3146S	1.05534	0.910343	1.23155	Novel	-	-	-	-	-	-	-	-	-	PS3	-	-	-	-	inconclusive	PM2_Supporting	-	VUS	VUS	Excluded	-	-	-	No
p.Gly2508Arg	p.G2508R	1.07605	0.926636	1.25635	Previously Published	-	-	-	-	-	-	-	-	-	PS3	-	-	-	-	-	-	-	Not observed	Not observed	Absent	-	-	-	No
p.Gly2508Ser	p.G2508S	3.22312	2.93037	3.54767	Previously Published	Yes	50	-	-	-	fClass 3	fClass 4	fClass 3	fClass 4	BS3	-	-	-	BP2	inconclusive	-	-	VUS	VUS	Conflicting LB/B	-	-	-	No
p.Gly2544Ser	p.G2544S	4.42724	3.80037	5.15182	Novel	-	-	-	-	-	-	-	-	-	BS3	-	-	-	-	inconclusive	PM2_Supporting	-	VUS	LB	No Conflict VUS	-	-	-	No
p.Gly2578Glu	p.G2578E	4.41512	3.79555	5.13165	Novel	-	-	-	-	-	-	-	-	-	BS3	-	-	-	-	inconclusive	PM2_Supporting	-	VUS	LB	No Conflict VUS	-	-	-	No
p.Gly2584Cys	p.G2584C	3.94253	3.3806	4.58716	Novel	-	-	-	-	-	fClass 3	fClass 3	fClass 3	fClass 4	BS3	-	-	-	-	inconclusive	PM2_Supporting	-	VUS	LB	Excluded	-	-	-	No
p.Gly2584Asp	p.G2584D	2.7903	2.46162	3.16458	Previously Published	Yes	70	-	-	-	-	-	-	-	BS3	-	-	-	-	inconclusive	PM2_Supporting	-	VUS	LB	No Conflict VUS	-	-	-	No
p.Gly2596Glu	p.G2596E	1.11615	0.962434	1.30122	Previously Published	-	-	-	-	-	-	-	-	-	PS3	-	-	-	-	PP3	PM2_Supporting	-	VUS	LP	No Conflict VUS	-	-	-	No
p.Gly2596Arg	p.G2596R	1.28062	1.10172	1.49414	Previously Published	-	-	-	-	-	-	-	-	-	PS3	-	-	-	-	PP3	PM2_Supporting	-	VUS	LP	No Conflict VUS	-	-	-	No
p.Gly2609Val	p.G2609V	1.07417	0.924381	1.25044	Previously Published	-	-	-	-	-	-	-	-	-	PS3	PM1_Supporting	-	-	-	inconclusive	PM2_Supporting	-	VUS	LP	Excluded	-	-	-	No
p.Gly2724Val	p.G2724V	1.06591	0.918394	1.2435	Novel	-	-	-	-	-	-	-	-	-	PS3	-	-	-	-	PP3	PM2_Supporting	-	VUS	LP	Excluded	-	-	-	No
p.Gly2724Trp	p.G2724W	1.11788	0.990461	1.26759	Previously Published	-	-	-	-	-	fClass 4	fClass 5	fClass 4	fClass 4	PS3	-	-	-	-	-	-	-	Not observed	Not observed	No Conflict LP/P	-	-	-	No
p.Gly2748Asp	p.G2748D	0.948296	0.838919	1.07586	Previously Published	No	N/A	-	-	-	fClass 5	fClass 5	fClass 5	fClass 4	PS3	-	-	PP1	-	PP3	-	-	VUS	LP	No Conflict LP/P	Class 5	Causality	-	LP/P
p.Gly2748Ser	p.G2748S	0.971656	0.836407	1.1316	Previously Published	-	-	-	-	-	-	-	-	-	PS3	-	-	-	-	-	-	-	Not observed	Not observed	No Conflict VUS	-	-	-	No
p.Gly2793Glu	p.G2793E	1.19244	0.96259	1.23042	Previously Published	-	-	-	-	-	-	-	-	-	PS3	PM1	-	-	-	PP3	PM2_Supporting	-	VUS	LP	Excluded	-	-	-	No
p.Gly2793Arg	p.G2793R	1.17881	1.01726	1.37391	Previously Published	-	-	-	-	-	-	-	-	-	PS3	PM1_Supporting	PM5 (p.G2793E)	-	-	PP3	-	-	VUS	Pathogenic	No Conflict LP/P	-	-	-	No
p.Gly2793Val	p.G2793V	1.16102	1.02888	1.31653	Novel	-	-	-	-	-	fClass 5	fClass 5	fClass 5	fClass 4	PS3	-	PM5 (p.G2793E)	-	-	PP3	PM2_Supporting	-	VUS	Pathogenic	No Conflict VUS	-	-	-	No
p.Gly2812Glu	p.G2812E	2.44409	2.28512	2.61682	Previously Published	Yes	50	-	-	-	-	-	-	-	BS3	-	-	-	-	PP3	PM2_Supporting	-	VUS	VUS	Conflicting LB/B	-	-	-	No
p.Gly2813Glu	p.G2813E	3.15971	2.87206	3.47811	Previously Published	-	-	-	-	-	fClass 3	fClass 2	fClass 3	fClass 3	BS3	-	-	-	-	PP3	PM2_Supporting	-	VUS	VUS	No Conflict VUS	-	-	-	No
p.Gly2816Asp	p.G2816D	4.1884	3.76054	4.65946	Previously Published	-	-	-	-	-	-	-	-	-	BS3	-	-	-	-	inconclusive	PM2_Supporting	-	VUS	LB	No Conflict VUS	-	-	-	No
p.Gly2901Asp	p.G2901D	4.24508	3.64652	4.93347	Previously Published	-	-	-	-	Yes	-	-	-	-	BS3	-	-	-	-	inconclusive	BS1 (.02% EAS)	-	VUS	LB	Conflicting LB/B	-	-	-	No
p.Gly2901Val	p.G2901V	4.20631	3.71536	4.75231	Novel	-	-	-	-	-	fClass 2	fClass 2	fClass 3	fClass 3	BS3	-	-	-	-	inconclusive	PM2_Supporting	-	VUS	LB	No Conflict VUS	-	-	-	No
p.Gly3003Glu	p.G3003E	1.34699	1.16058	1.56742	Previously Published	-	-	-	-	-	-	-	-	-	PS3	-	-	-	-	inconclusive	PM2_Supporting	-	VUS	VUS	No Conflict VUS	-	-	-	No
p.Gly3076Glu	p.G3076E	1.04094	0.921623	1.18009	Previously Published	-	-	-	-	-	fClass 5	fClass 5	fClass 5	fClass 4	PS3	PM1	-	-	-	PP3	PM2_Supporting	-	VUS	Pathogenic	Conflicting LP/P	-	-	-	No
p.Gly3076Arg	p.G3076R	1.03377	0.890945	1.20559	Previously Published	-	-	-	-	-	-	-	-	-	PS3	-	-	-	-	-	-	-	Not observed	Not observed	Absent	-	-	-	No
p.Gly3076Val	p.G3076V	1.16183	1.04593	1.29528	Previously Published	-	-	-	-	-	-	-	-	-	PS3	PM1	PM5 (p.G3076E)	-	-	inconclusive	PM2_Supporting	-	LP	Pathogenic	Excluded	-	-	-	LP/P
p.His2623Arg	p.H2623R	0.832122	0.758088	0.916853	Previously Published	-	-	-	-	-	fClass 4	fClass 5	fClass 4	fClass 4	PS3	PM1	-	PP1	-	PP3	PM2_Supporting	-	LP	Pathogenic	Conflicting LP/P	-	-	-	LP/P
p.His2623Tyr	p.H2623Y	1.15401	0.994832	1.34558	Previously Published	-	-	-	-	-	-	-	-	-	PS3	-	PM5 (p.H2623R)	-	-	inconclusive	PM2_Supporting	-	VUS	LP	No Conflict VUS	-	-	-	No
p.Ile2490Thr	p.I2490T	4.47912	3.95713	5.05997	Previously Published	-	-	-	-	-	-	-	-	-	BS3	-	-	-	BP2	BP4	BA1 (8.00% LAT)	BP5	Benign	Benign	No Conflict LB/B	-	-	-	LB/B
p.Ile2495Thr	p.I2495T	3.59092	3.0847	4.17927	Previously Published	Yes	58	-	-	-	-	-	-	-	BS3	-	-	-	-	inconclusive	-	-	VUS	LB	Conflicting LB/B	-	-	-	No
p.Ile2521Thr	p.I2521T	4.08552	3.50952	4.74763	Previously Published	-	-	-	-	-	-	-	-	-	BS3	-	-	-	-	inconclusive	PM2_Supporting	-	VUS	LB	Excluded	-	-	Likely Benign	LB/B
p.Ile2627Phe	p.I2627F	1.00965	0.86993	1.18074	Previously Published	No	N/A	-	-	-	fClass 5	fClass 5	fClass 5	fClass 4	PS3	-	-	-	-	inconclusive	PM2_Supporting	-	VUS	LP	No Conflict LP/P	Class 5	Causality	-	LP/P
p.Ile2627Asn	p.I2627N	1.16418	1.03048	1.31975	Novel	-	-	-	-	-	-	-	-	-	PS3	-	PM5 (p.I2627F)	-	-	inconclusive	PM2_Supporting	-	VUS	LP	Excluded	-	-	-	No
p.Ile2627Val	p.I2627V	3.7655	3.2323	4.37755	Novel	-	-	-	-	-	fClass 3	fClass 2	fClass 3	fClass 3	BS3	-	PM5 (p.I2627F)	-	-	BP4	PM2_Supporting	-	VUS	VUS	Excluded	-	-	-	No
p.Ile2672Val	p.I2672V	4.3738	4.05507	4.71567	Previously Published	-	-	-	-	-	-	-	-	-	BS3	-	-	-	-	BP4	-	-	VUS	LB	Conflicting LB/B	-	-	Uncertain	No
p.Ile2751Ser	p.I2751S	1.04096	0.898555	1.21282	Novel	-	-	-	-	-	-	-	-	-	PS3	-	-	-	-	inconclusive	PM2_Supporting	-	VUS	VUS	No Conflict VUS	-	-	-	No
p.Ile2821Thr	p.I2821T	3.76497	3.23392	4.37215	Previously Published	-	-	-	-	-	-	-	-	-	BS3	-	-	-	-	BP4	PM2_Supporting	-	VUS	LB	Excluded	-	-	-	No
p.Ile2822Phe	p.I2822F	2.58425	2.28644	2.92638	Novel	-	-	-	-	-	-	-	-	-	BS3	-	-	-	-	BP4	PM2_Supporting	-	VUS	LB	Excluded	-	-	-	No
p.Ile2944Phe	p.I2944F	4.71187	4.03922	5.47778	Previously Published	-	-	Yes	No effect	-	fClass 1	fClass 1	fClass 1	fClass 1	BS3	-	-	-	BP2	BP4	BA1 (3.59% AFR)	BP5	Benign	Benign	No Conflict LB/B	-	-	-	LB/B
p.Ile3107Thr	p.I3107T	5.61331	4.95761	6.34279	Previously Published	-	-	-	-	-	-	-	-	-	BS3	-	-	-	-	BP4	PM2_Supporting	-	VUS	LB	Excluded	-	-	-	No
p.Lys2630Gln	p.K2630Q	0.982978	0.84693	1.1465	Previously Published	-	-	-	-	-	-	-	-	-	PS3	-	-	-	-	-	-	-	Not observed	Not observed	Absent	-	-	-	No
p.Lys2657Thr	p.K2657T	1.05121	0.931219	1.19212	Novel	-	-	-	-	-	-	-	-	-	PS3	-	-	-	-	inconclusive	PM2_Supporting	-	VUS	VUS	Excluded	-	-	-	No
p.Lys2729Asn	p.K2729N	3.86468	3.50734	4.25866	Previously Published	Yes	70	-	-	-	fClass 2	fClass 2	fClass 2	fClass 2	BS3	-	-	-	BP2	BP4	BA1 (0.59% EAS)	-	Benign	Benign	No Conflict LB/B	Class 1	Neutrality	-	LB/B
p.Lys2849Glu	p.K2849E	4.56162	3.91977	5.29395	Previously Published	-	-	-	-	-	-	-	-	-	BS3	-	-	-	-	BP4	-	-	VUS	LB	Conflicting LB/B	-	-	-	No
p.Lys2950Asn	p.K2950N	5.41487	4.65789	6.27993	Previously Published	-	-	-	-	-	-	-	-	-	BS3	-	-	-	-	BP4	BS1 (.021% NFE)	BP5	VLB	Benign	Conflicting LB/B	Class 2	Neutrality	-	LB/B
p.Lys3179Glu	p.K3179E	4.46306	3.83515	5.18583	Previously Published	-	-	-	-	-	-	-	-	-	BS3	-	-	-	-	-	-	-	Not observed	Not observed	Absent	-	-	-	No
p.Leu2484His	p.L2484H	3.77684	3.24713	4.3977	Previously Published	-	-	-	-	-	-	-	-	-	BS3	-	-	-	-	-	-	-	Not observed	Not observed	Absent	-	-	-	No
p.Leu2510Pro	p.L2510P	1.06017	0.912852	1.23818	Previously Published	-	-	-	-	-	fClass 5	fClass 5	fClass 5	fClass 4	PS3	PM1_Supporting	-	-	PM3_Strong8, 10	PP3	PM2_Supporting	-	LP	Pathogenic	No Conflict LP/P	-	-	-	LP/P
p.Leu2587Phe	p.L2587F	3.76585	3.3859	4.19198	Previously Published	-	-	-	-	-	-	-	-	-	BS3	-	-	-	-	Inconclusive	-	-	VUS	LB	Conflicting LB/B	-	-	-	No
p.Leu2604Pro	p.L2604P	0.976278	0.842157	1.13905	Novel	-	-	-	-	-	fClass 4	fClass 5	fClass 5	fClass 4	PS3	PM1	-	-	-	PP3	PM2_Supporting	-	VUS	Pathogenic	No Conflict VUS	-	-	-	No
p.Leu2647Pro	p.L2647P	0.997422	0.882418	1.13109	Previously Published	No	N/A	-	-	-	fClass 5	fClass 5	fClass 5	fClass 4	PS3	-	-	PP1_Moderate	-	PP3	PM2_Supporting	-	VUS	Pathogenic	Conflicting LP/P	Class 4	-	-	LP/P
p.Leu2653Pro	p.L2653P	0.915925	0.789179	1.06804	Previously Published	No	N/A	Yes, but reduced	90% reduction	-	fClass 5	fClass 5	fClass 5	fClass 5	PS3	-	-	-	-	inconclusive	PM2_Supporting	-	VUS	LP	No Conflict LP/P	Class 5	Causality	-	LP/P
p.Leu2654Arg	p.L2654R	3.76902	3.23796	4.38512	Previously Published	-	-	-	-	-	-	-	-	-	BS3	-	-	-	-	-	-	-	Not observed	Not observed	Absent	-	-	-	No
p.Leu2656Pro	p.L2656P	1.12344	0.967218	1.31087	Previously Published	-	-	-	-	-	-	-	-	-	PS3	-	-	-	-	-	-	-	Not observed	Not observed	Excluded	-	-	-	No
p.Leu2686Pro	p.L2686P	0.857596	0.759893	0.971718	Previously Published	No	N/A	-	-	-	fClass 5	fClass 5	fClass 5	fClass 4	PS3	PM1	-	-	PM3_Strong9	inconclusive	PM2_Supporting	-	LP	Pathogenic	No Conflict LP/P	-	-	-	LP/P
p.Leu2688Pro	p.L2688P	0.99729	0.881758	1.12973	Previously Published	No	N/A	-	-	-	fClass 5	fClass 5	fClass 4	fClass 4	PS3	-	-	PP1_Moderate	-	PP3	PM2_Supporting	-	VUS	Pathogenic	Conflicting LP/P	Class 4	-	-	LP/P
p.Leu2721His	p.L2721H	0.917386	0.79197	1.06967	Previously Published	No	N/A	-	-	-	fClass 4	fClass 5	fClass 4	fClass 4	PS3	PM1	-	-	-	inconclusive	PM2_Supporting	-	VUS	LP	No Conflict VUS	-	-	-	No
p.Leu2745Val	p.L2745V	3.34677	2.95683	3.79101	Previously Published	-	-	-	-	-	fClass 1	fClass 1	fClass 1	fClass 1	BS3	-	-	-	-	BP4	PM2_Supporting	-	VUS	LB	No Conflict VUS	-	-	-	No
p.Leu2753Pro	p.L2753P	1.00958	0.918127	1.11047	Novel	-	-	-	-	-	-	-	-	-	PS3	-	-	-	-	BP4	PM2_Supporting	-	VUS	VUS	Excluded	-	-	-	No
p.Leu2768His	p.L2768H	3.40162	2.92471	3.95234	Previously Published	-	-	-	-	-	-	-	-	-	BS3	-	-	-	-	inconclusive	PM2_Supporting	-	VUS	LB	No Conflict VUS	-	-	-	No
p.Leu2768Pro	p.L2768P	3.93162	3.3783	4.56801	Previously Published	-	-	-	-	-	-	-	-	-	BS3	-	-	-	-	inconclusive	PM2_Supporting	-	VUS	LB	Absent	-	-	-	No
p.Leu2774Arg	p.L2774R	4.40551	3.77974	5.12789	Novel	-	-	-	-	-	-	-	-	-	BS3	-	-	-	-	inconclusive	PM2_Supporting	-	VUS	LB	No Conflict VUS	-	-	-	No
p.Leu2792Arg	p.L2792R	1.06568	0.916872	1.2448	Novel	-	-	-	-	-	-	-	-	-	PS3	-	-	-	-	PP3	PM2_Supporting	-	VUS	LP	Excluded	-	-	-	No
p.Leu2865Val	p.L2865V	4.45053	3.82843	5.17478	Previously Published	-	-	-	-	-	fClass 1	fClass 1	fClass 2	fClass 1	BS3	-	-	-	-	inconclusive	PM2_Supporting	-	VUS	LB	Excluded	-	-	-	No
p.Leu2898Ser	p.L2898S	3.20871	2.75785	3.73296	Previously Published	-	-	-	-	-	-	-	-	-	BS3	-	-	-	-	-	-	-	Not observed	Not observed	Absent	-	-	-	No
p.Leu2929Trp	p.L2929W	3.85213	3.39858	4.36092	Previously Published	-	-	-	-	-	-	-	-	-	BS3	-	-	-	-	-	-	-	Not observed	Not observed	No Conflict LB/B	-	-	-	No
p.Leu3101Arg	p.L3101R	1.14945	1.017	1.30061	Novel	-	-	-	-	-	fClass 5	fClass 5	fClass 5	fClass 4	PS3	PM1	-	PP1	PM3_Strong (personal communication)	inconclusive	PM2_Supporting	-	Pathogenic	Pathogenic	Conflicting LP/P	-	-	-	LP/P
p.Leu3125Phe	p.L3125F	1.08376	0.933876	1.26186	Previously Published	-	-	-	-	-	-	-	-	-	PS3	-	-	-	-	-	-	-	Not observed	Not observed	Excluded	-	-	-	No
p.Leu3125His	p.L3125H	0.959297	0.827994	1.11614	Previously Published	-	-	-	-	-	-	-	-	-	PS3	-	-	-	-	-	-	-	Not observed	Not observed	Excluded	-	-	-	No
p.Leu3125Arg	p.L3125R	0.907052	0.781966	1.05809	Previously Published	-	-	-	-	-	-	-	-	-	PS3	-	-	-	-	-	-	-	Not observed	Not observed	Absent	-	-	-	No
p.Leu3180Pro	p.L3180P	1.36817	1.17785	1.59414	Previously Published	-	-	-	-	-	-	-	-	-	PS3	-	-	-	-	-	-	-	Not observed	Not observed	No Conflict VUS	-	-	-	No
p.Leu3180Arg	p.L3180R	2.93024	2.5182	3.4052	Previously Published	-	-	-	-	-	-	-	-	-	BS3	-	-	-	-	-	-	-	Not observed	Not observed	No Conflict VUS	-	-	-	No
p.Met2634Thr	p.M2634T	3.71803	3.28045	4.20651	Novel	-	-	-	-	-	-	-	-	-	BS3	-	-	-	-	inconclusive	PM2_Supporting	-	VUS	LB	Excluded	-	-	-	No
p.Met2676Thr	p.M2676T	5.65512	4.85982	6.56856	Previously Published	-	-	-	-	-	fClass 1	fClass 1	fClass 1	fClass 1	BS3	-	-	-	-	BP4	-	-	VUS	LB	No Conflict LB/B	Class 2	-	-	LB/B
p.Asn2622Asp	p.N2622D	1.20497	1.06592	1.36368	Previously Published	-	-	-	-	-	-	-	-	-	PS3	-	-	-	-	-	-	-	Not observed	Not observed	No Conflict VUS	-	-	-	No
p.Asn2622Ser	p.N2622S	1.40022	1.25767	1.55755	Previously Published	-	-	-	-	-	fClass 4	fClass 5	fClass 4	fClass 4	PS3	-	-	-	-	Inconclusive	BS1 (.020% AFR)	-	VUS	VUS	No Conflict VUS	-	-	-	No
p.Asn2781Ile	p.N2781I	1.01712	0.901486	1.15147	Previously Published	-	-	-	-	-	-	-	-	-	PS3	PM1_Supporting	-	-	-	inconclusive	PM2_Supporting	-	VUS	LP	No Conflict VUS	-	-	Uncertain	No
p.Asn3124His	p.N3124H	3.95185	3.54799	4.39865	Novel	-	-	-	-	-	-	-	-	-	BS3	PM1	-	-	-	BP4	PM2_Supporting	-	VUS	VUS	Absent	-	-	-	No
p.Asn3124Ile	p.N3124I	0.992306	0.893356	1.10597	Previously Published	No	N/A	No	N/A	-	fClass 4	fClass 5	fClass 5	fClass 4	PS3	PM1	-	-	-	Inconclusive	PM2_Supporting	-	VUS	Pathogenic	No Conflict LP/P	Class 4	-	Pathogenic	LP/P
p.Asn3187Lys	p.N3187K	4.60307	4.06658	5.19886	Novel	-	-	-	-	-	fClass 1	fClass 1	fClass 1	fClass 1	BS3	-	-	-	-	BP4	PM2_Supporting	-	VUS	LB	Excluded	-	-	-	No
p.Pro2589His	p.P2589H	3.77167	3.2431	4.38309	Previously Published	Yes	52	-	-	-	-	-	-	-	BS3	-	-	-	-	Inconclusive	-	-	VUS	LB	No Conflict VUS	Class 2	-	-	LB/B
p.Pro2608Ala	p.P2608A	3.47395	3.15778	3.82275	Previously Published	-	-	-	-	-	-	-	-	-	BS3	-	-	-	-	inconclusive	PM2_Supporting	-	VUS	LB	No Conflict VUS	-	-	-	No
p.Pro2608Gln	p.P2608Q	3.74699	3.22064	4.36169	Previously Published	-	-	-	-	-	-	-	-	-	BS3	-	-	-	-	-	-	-	Not observed	Not observed	No Conflict VUS	-	-	-	No
p.Pro2639Ala	p.P2639A	3.97592	3.51294	4.49648	Previously Published	-	-	-	-	-	-	-	-	-	BS3	-	-	-	-	inconclusive	PM2_Supporting	-	VUS	LB	No Conflict VUS	-	-	-	No
p.Pro2639Leu	p.P2639L	2.88437	2.48377	3.34924	Previously Published	-	-	-	-	-	fClass 3	fClass 3	fClass 3	fClass 3	BS3	-	-	-	-	inconclusive	-	-	VUS	LB	Conflicting LB/B	-	-	-	No
p.Pro2767Ser	p.P2767S	3.05355	2.6949	3.45489	Novel	-	-	-	-	-	-	-	-	-	BS3	-	-	-	-	inconclusive	PM2_Supporting	-	VUS	LB	No Conflict VUS	-	-	-	No
p.Pro2798Leu	p.P2798L	4.16329	3.68191	4.69564	Previously Published	-	-	-	-	-	-	-	-	-	BS3	-	-	-	-	-	-	-	Not observed	Not observed	Excluded	-	-	-	No
p.Pro2800His	p.P2800H	2.85783	2.4554	3.32352	Previously Published	-	-	-	-	-	-	-	-	-	BS3	-	-	-	-	-	-	-	Not observed	Not observed	Absent	-	-	-	No
p.Pro2800Ser	p.P2800S	3.85912	3.31953	4.4862	Previously Published	-	-	-	-	-	-	-	-	-	BS3	-	-	-	-	inconclusive	PM2_Supporting	-	VUS	LB	No Conflict VUS	-	-	-	No
p.Pro2827Ser	p.P2827S	4.61088	3.96297	5.36082	Novel	-	-	-	-	-	-	-	-	-	BS3	-	-	-	-	inconclusive	PM2_Supporting	-	VUS	LB	Excluded	-	-	-	No
p.Pro3039Leu	p.P3039L	4.13496	3.55152	4.8019	Previously Published	-	-	-	-	-	-	-	-	-	BS3	-	-	-	BP2	BP4	-	-	VLB	LB	No Conflict LB/B	-	-	Uncertain	LB/B
p.Pro3063Ser	p.P3063S	3.76286	3.31852	4.26013	Previously Published	-	-	-	-	-	-	-	-	-	BS3	-	-	-	-	BP4	-	-	VUS	LB	Conflicting LB/B	Class 2	-	-	LB/B
p.Gln2491Leu	p.Q2491L	3.41537	2.93053	3.9775	Previously Published	-	-	-	-	-	-	-	-	-	BS3	-	-	-	-	-	-	-	Not observed	Not observed	Absent	-	-	-	No
p.Gln2561Pro	p.Q2561P	1.1299	1.01601	1.2604	Previously Published	-	-	-	-	-	-	-	-	-	PS3	-	-	-	-	-	-	-	Not observed	Not observed	Absent	-	-	-	No
p.Gln2858Arg	p.Q2858R	4.81314	4.13298	5.57874	Previously Published	-	-	-	-	-	-	-	-	-	BS3	-	-	-	-	BP4	-	-	VUS	LB	Conflicting LB/B	Class 2	-	Likely Benign	LB/B
p.Gln3026Glu	p.Q3026E	3.05607	2.6279	3.54874	Previously Published	-	-	-	-	-	-	-	-	-	BS3	-	-	-	-	BP4	-	-	VUS	LB	No Conflict VUS	-	-	-	No
p.Gln3126Pro	p.Q3126P	5.33382	4.58379	6.1933	Novel	-	-	-	-	-	fClass 2	fClass 2	fClass 2	fClass 3	BS3	-	-	-	-	inconclusive	PM2_Supporting	-	VUS	LB	Excluded	-	-	-	No
p.Arg2488Gly	p.R2488G	2.91943	2.57809	3.30403	Previously Published	-	-	-	-	-	fClass 1	fClass 1	fClass 1	fClass 1	BS3	-	-	-	-	inconclusive	PM2_Supporting	-	VUS	LB	No Conflict VUS	-	-	-	No
p.Arg2488Ser	p.R2488S	2.96479	2.71601	3.23724	Previously Published	-	-	-	-	-	-	-	-	-	BS3	-	-	-	-	inconclusive	PM2_Supporting	-	VUS	LB	No Conflict VUS	-	-	-	No
p.Arg2494Gln	p.R2494Q	2.78875	2.39341	3.24751	Previously Published	-	-	-	-	-	-	-	-	-	BS3	-	-	-	BP2	BP4	-	-	VLB	LB	Conflicting LB/B	-	-	-	LB/B
p.Arg2502Cys	p.R2502C	5.03662	4.32105	5.86217	Previously Published	-	-	-	-	-	-	-	-	-	BS3	-	-	-	-	BP4_Strong	BA1 (0.27% AFR)	BP5	Benign	Benign	Conflicting LB/B	-	Causality	Uncertain	LB/B
p.Arg2520Leu	p.R2520L	4.14752	3.56034	4.82136	Previously Published	-	-	-	-	-	-	-	-	-	BS3	-	-	-	-	inconclusive	PM2_Supporting	-	VUS	LB	No Conflict VUS	-	-	-	No
p.Arg2625Ile	p.R2625I	1.17355	1.01157	1.36772	Previously Published	-	-	-	-	-	-	-	-	-	PS3	-	-	-	-	-	-	-	Not observed	Not observed	No Conflict VUS	-	-	-	No
p.Arg2625Lys	p.R2625K	3.94444	3.38834	4.59087	Previously Published	-	-	-	-	-	-	-	-	-	BS3	-	-	-	-	BP4	PM2_Supporting	-	VUS	LB	No Conflict VUS	-	-	-	No
p.Arg2669Ser	p.R2669S	5.38095	4.61479	6.2424	Novel	-	-	-	-	-	-	-	-	-	BS3	-	-	-	-	inconclusive	PM2_Supporting	-	VUS	LB	No Conflict VUS	-	-	-	No
p.Arg2678Gly	p.R2678G	5.11592	4.59268	5.69523	Previously Published	-	-	-	-	-	fClass 1	fClass 1	fClass 1	fClass 1	BS3	-	-	-	-	BP4	PM2_Supporting	-	VUS	LB	No Conflict VUS	-	-	-	No
p.Arg2784Trp	p.R2784W	1.34924	1.16103	1.5749	Previously Published	Poor	15	-	-	-	fClass 4	fClass 5	fClass 4	fClass 4	PS3	PM1_Supporting	-	PP1	PM3 (personal communication)	inconclusive	-	-	VUS	Pathogenic	Conflicting LP/P	-	-	-	No
p.Arg2787Cys	p.R2787C	2.90267	2.48911	3.37553	Previously Published	-	-	-	-	-	-	-	-	-	BS3	-	-	-	-	BP4_Strong	PM2_Supporting	-	VLB	Benign	Conflicting LB/B	-	-	-	LB/B
p.Arg2787His	p.R2787H	3.96696	3.40857	4.61047	Previously Published	Yes	94	-	-	-	-	-	-	-	BS3	-	-	-	-	BP4	-	-	VUS	LB	Conflicting LB/B	Class 2	-	-	LB/B
p.Arg2824Thr	p.R2824T	1.356	1.16588	1.5786	Previously Published	-	-	-	-	-	-	-	-	-	PS3	-	-	-	-	-	-	-	Not observed	Not observed	Excluded	-	-	-	No
p.Arg2842His	p.R2842H	2.39884	2.27762	2.52678	Previously Published	-	-	-	-	-	fClass 4	fClass 3	fClass 3	fClass 4	BS3	-	-	-	-	inconclusive	BS1 (.025% EAS)	BP5	VLB	Benign	No Conflict LB/B	Class 1	Neutrality	-	LB/B
p.Arg2888Cys	p.R2888C	4.57013	4.10738	5.07893	Previously Published	Yes	52	-	-	-	-	-	-	-	BS3	-	-	-	-	BP4	-	-	VUS	Benign	No Conflict LB/B	Class 1	Neutrality	-	LB/B
p.Arg2892Ser	p.R2892S	4.89741	4.48396	5.34351	Previously Published	-	-	-	-	-	-	-	-	-	BS3	-	-	-	-	-	-	-	Not observed	Not observed	Absent	-	-	-	No
p.Arg2973Cys	p.R2973C	3.08177	2.76941	3.43045	Previously Published	Yes	69	-	-	-	-	-	-	-	BS3	-	-	-	-	BP4	-	BP5	VLB	Benign	No Conflict LB/B	Class 1	Neutrality	-	LB/B
p.Arg2973His	p.R2973H	2.82605	2.49867	3.19733	Previously Published	-	-	-	-	-	-	-	-	-	BS3	-	-	-	-	BP4	-	-	VUS	LB	Conflicting LB/B	-	-	Likely Benign	LB/B
p.Arg2991Cys	p.R2991C	4.35319	3.74343	5.06474	Previously Published	-	-	-	-	-	-	-	-	-	BS3	-	-	-	-	BP4	-	-	VUS	LB	No Conflict VUS	-	-	-	No
p.Arg2991His	p.R2991H	3.89744	3.4349	4.41468	Previously Published	-	-	-	-	-	-	-	-	-	BS3	-	-	-	-	BP4	BS1 (.024% LAT)	-	VUS	LB	No Conflict LB/B	-	-	-	LB/B
p.Arg3005Ala	p.R3005A	4.5284	3.99908	5.1272	Previously Published	-	-	-	-	-	-	-	-	-	BS3	-	-	-	-	-	-	-	Not observed	Not observed	Absent	-	-	-	No
p.Arg3052Leu	p.R3052L	1.04008	0.896172	1.21331	Novel	-	-	-	-	-	-	-	-	-	PS3	-	PM5 (p.R3052W)	-	-	inconclusive	PM2_Supporting	-	VUS	LP	No Conflict VUS	-	-	-	No
p.Arg3052Trp	p.R3052W	0.971412	0.874319	1.08382	Previously Published	No	N/A	-	-	No	fClass 5	fClass 5	fClass 5	fClass 5	PS3	-	-	-	-	inconclusive	-	-	VUS	Pathogenic	No Conflict LP/P	Class 5	-	-	LP/P
p.Arg3128Gln	p.R3128Q	4.72042	4.04679	5.488	Previously Published	-	-	-	-	-	-	-	-	-	BS3	-	-	-	-	BP4	BS1 (.011% EAS)	-	VUS	LB	No Conflict VUS	-	-	-	LB/B
p.Ser2483Asn	p.S2483N	5.09383	4.37393	5.91538	Previously Published	-	-	-	-	-	-	-	-	-	BS3	-	-	-	-	BP4_Strong	-	-	VLB	Benign	Conflicting LB/B	-	-	Likely Benign	LB/B
p.Ser2509Asn	p.S2509N	3.62531	3.20135	4.10162	Previously Published	-	-	-	-	-	fClass 1	fClass 1	fClass 1	fClass 1	BS3	-	-	-	-	-	-	-	Not observed	Not observed	Excluded	-	-	-	No
p.Ser2522Phe	p.S2522F	2.85066	2.59248	3.13771	Previously Published	-	-	-	-	-	-	-	-	-	BS3	-	-	-	-	Inconclusive	-	-	VUS	LB	Conflicting LB/B	-	-	-	No
p.Ser2533Cys	p.S2533C	4.64089	3.98967	5.38702	Previously Published	-	-	-	-	-	-	-	-	-	BS3	-	-	-	-	BP4	-	-	VUS	LB	No Conflict VUS	-	-	Uncertain	No
p.Ser2691Tyr	p.S2691Y	1.37017	1.17921	1.59864	Previously Published	-	-	-	-	-	-	-	-	-	PS3	-	-	-	-	-	-	-	Not observed	Not observed	Absent	-	-	-	No
p.Ser2695Leu	p.S2695L	4.45006	3.82652	5.1719	Novel	-	-	Yes	No effect	-	-	-	-	-	BS3	-	-	-	-	inconclusive	PM2_Supporting	-	VUS	LB	Conflicting LB/B	-	-	-	No
p.Ser2697Asn	p.S2697N	5.38546	4.62648	6.25465	Previously Published	-	-	-	-	-	fClass 2	fClass 1	fClass 2	fClass 1	BS3	-	-	-	-	BP4	BS1 (.011% EAS)	-	VLB	Benign	Conflicting LB/B	-	-	Likely Benign	LB/B
p.Ser2704Phe	p.S2704F	4.80576	4.12807	5.57352	Previously Published	Yes	116	-	-	-	-	-	-	-	BS3	-	-	-	BP2	Inconclusive	-	-	VUS	LB	Conflicting LB/B	-	-	-	No
p.Ser2705Arg	p.S2705R	4.6586	4.003	5.40869	Previously Published	-	-	-	-	-	-	-	-	-	BS3	-	-	-	-	BP4	PM2_Supporting	-	VUS	LB	No Conflict VUS	-	-	-	No
p.Ser2782Asn	p.S2782N	4.99361	4.28156	5.80279	Previously Published	-	-	-	-	-	-	-	-	-	BS3	-	-	-	-	-	-	-	Not observed	Not observed	Absent	-	-	-	No
p.Ser2806Leu	p.S2806L	4.93806	4.23857	5.74114	Novel	-	-	-	-	-	-	-	-	-	BS3	-	-	-	-	inconclusive	-	-	VUS	LB	Conflicting LB/B	-	-	-	No
p.Ser2807Leu	p.S2807L	3.04166	2.73396	3.38223	Previously Published	-	-	-	-	-	-	-	-	-	BS3	-	-	-	-	BP4	BS1 (.016% AFR)	-	VLB	Benign	No Conflict VUS	-	-	-	LB/B
p.Ser2810Gly	p.S2810G	4.36758	3.75978	5.0631	Previously Published	-	-	-	-	-	-	-	-	-	BS3	-	-	-	-	BP4	PM2_Supporting	-	VUS	LB	Conflicting LB/B	-	-	Likely Benign	LB/B
p.Ser2835Pro	p.S2835P	5.04136	4.45422	5.70535	Previously Published	-	-	-	-	-	-	-	-	-	BS3	-	-	-	BP2	BP4	BA1 (0.52% AFR)	BP5	Benign	Benign	No Conflict LB/B	-	-	Benign	LB/B
p.Ser2988Gly	p.S2988G	3.97231	3.41534	4.61613	Previously Published	-	-	-	-	Yes	-	-	-	-	BS3	-	-	-	-	-	-	-	Not observed	Not observed	Excluded	-	-	-	No
p.Ser3016Ala	p.S3016A	4.4937	3.85719	5.22176	Previously Published	-	-	-	-	-	-	-	-	-	BS3	-	-	-	-	-	-	-	Not observed	Not observed	Absent	-	-	-	No
p.Ser3020Cys	p.S3020C	3.93185	3.47626	4.45132	Previously Published	-	-	-	-	-	-	-	-	-	BS3	-	-	-	-	-	-	-	Not observed	Not observed	Excluded	-	-	-	No
p.Ser3058Gly	p.S3058G	5.20755	4.4704	6.04974	Previously Published	-	-	-	-	-	-	-	-	-	BS3	-	-	-	-	BP4	PM2_Supporting	-	VUS	LB	No Conflict VUS	-	-	-	No
p.Ser3123Gly	p.S3123G	3.72497	3.19673	4.33213	Previously Published	-	-	-	-	-	fClass 1	fClass 1	fClass 1	fClass 1	BS3	-	-	-	-	inconclusive	-	-	VUS	LB	No Conflict VUS	-	-	-	No
p.Ser3123Arg	p.S3123R	4.55612	3.91148	5.2943	Novel	-	-	-	-	-	fClass 1	fClass 1	fClass 1	fClass 1	BS3	-	-	-	-	inconclusive	PM2_Supporting	-	VUS	LB	Excluded	-	-	-	No
p.Thr2515Ile	p.T2515I	4.2189	3.83525	4.63535	Previously Published	Yes	78	-	-	-	fClass 1	fClass 2	fClass 2	fClass 1	BS3	-	-	-	BP2	BP4	BS1 (.065% NFE)	-	VLB	Benign	No Conflict LB/B	Class 1	-	-	LB/B
p.Thr2662Met	p.T2662M	3.88769	3.3429	4.51349	Previously Published	-	-	-	-	-	-	-	-	-	BS3	-	-	-	-	BP4_Strong	PM2_Supporting	-	VLB	Benign	Conflicting LB/B	-	-	Uncertain	LB/B
p.Thr2722Ala	p.T2722A	1.38874	1.19582	1.62013	Novel	-	-	-	-	-	-	-	-	-	PS3	-	-	-	-	inconclusive	PM2_Supporting	-	VUS	VUS	Excluded	-	-	-	No
p.Thr2722Ile	p.T2722I	1.23624	1.06532	1.44098	Novel	-	-	-	-	-	-	-	-	-	PS3	-	-	-	-	inconclusive	PM2_Supporting	-	VUS	VUS	No Conflict VUS	-	-	Uncertain	No
p.Thr2722Lys	p.T2722K	0.995102	0.857333	1.16015	Novel	-	-	-	-	-	fClass 4	fClass 5	fClass 5	fClass 4	PS3	PM1	PM5 (p.T2722R)	-	-	inconclusive	PM2_Supporting	-	LP	Pathogenic	No Conflict LP/P	-	-	-	LP/P
p.Thr2722Arg	p.T2722R	1.08375	0.933026	1.26339	Previously Published	No	N/A	-	-	-	fClass 5	fClass 5	fClass 5	fClass 4	PS3	PM1	-	-	-	inconclusive	PM2_Supporting	-	VUS	Pathogenic	No Conflict LP/P	Class 5	Causality	-	LP/P
p.Thr3013Ile	p.T3013I	5.90067	5.0681	6.86245	Previously Published	-	-	-	-	-	-	-	-	-	BS3	-	-	-	-	inconclusive	BS1 (.017% NFE)	-	VUS	Benign	Conflicting LB/B	-	-	Benign	LB/B
p.Thr3030Ile	p.T3030I	4.2073	3.61794	4.88733	Previously Published	-	-	-	-	-	fClass 1	fClass 1	fClass 1	fClass 1	BS3	-	-	-	-	inconclusive	PM2_Supporting	-	VUS	LB	Excluded	-	-	-	No
p.Val2527Ala	p.V2527A	4.6391	3.98151	5.3954	Novel	-	-	-	-	-	-	-	-	-	BS3	-	-	-	-	inconclusive	PM2_Supporting	-	VUS	LB	No Conflict VUS	-	-	-	No
p.Val2652Gly	p.V2652G	1.14208	0.983722	1.33412	Previously Published	-	-	-	-	-	fClass 5	fClass 5	fClass 5	fClass 4	PS3	-	-	-	-	-	-	-	Not observed	Not observed	No Conflict VUS	-	-	-	No
p.Val2687Phe	p.V2687F	1.13573	1.00663	1.28761	Previously Published	-	-	-	-	-	-	-	-	-	PS3	PM1	-	-	-	inconclusive	PM2_Supporting	-	VUS	LP	No Conflict VUS	-	-	-	No
p.Val2728Ala	p.V2728A	4.49256	3.85361	5.22442	Novel	-	-	-	-	-	-	-	-	-	BS3	-	-	-	-	inconclusive	PM2_Supporting	-	VUS	LB	No Conflict VUS	-	-	-	No
p.Val2728Ile	p.V2728I	5.28208	4.66686	5.96252	Previously Published	-	-	-	-	Yes	-	-	-	-	BS3	-	-	-	BP2	BP4	BA1 (0.28% NFE)	BP5	Benign	Benign	No Conflict LB/B	-	-	Benign	LB/B
p.Val2815Ile	p.V2815I	4.5329	4.00486	5.12671	Previously Published	-	-	-	-	-	-	-	-	-	BS3	-	-	-	-	-	-	-	Not observed	Not observed	No Conflict VUS	-	-	-	No
p.Val2908Gly	p.V2908G	2.53335	2.3486	2.73359	Previously Published	-	-	-	-	-	fClass 5	fClass 4	fClass 4	fClass 4	BS3	-	-	-	-	inconclusive	-	-	VUS	LB	No Conflict LB/B	Class 2	Neutrality	-	LB/B
p.Val2966Ala	p.V2966A	2.90948	2.64394	3.20023	Previously Published	Yes	62	-	-	-	fClass 3	fClass 3	fClass 3	fClass 3	BS3	-	-	-	-	inconclusive	PM2_Supporting	-	VUS	LB	No Conflict VUS	-	-	-	No
p.Val2969Met	p.V2969M	3.01152	2.70283	3.356	Previously Published	-	-	-	-	-	fClass 5	fClass 5	fClass 5	fClass 5	BS3	-	-	-	-	BP4	BS1 (.04% NFE)	BP5	VLB	Benign	No Conflict LB/B	Class 1	Neutrality	-	LB/B
p.Val3079Ile	p.V3079I	5.15795	4.68862	5.67385	Previously Published	Yes	97	-	-	-	-	-	-	-	BS3	-	-	-	BP2	BP4	BA1 (0.16% AFR)	BP5	Benign	Benign	No Conflict LB/B	Class 1	Neutrality	-	LB/B
p.Val3081Ala	p.V3081A	3.22484	2.76982	3.75098	Previously Published	-	-	-	-	-	-	-	-	-	BS3	-	-	-	-	inconclusive	-	-	VUS	LB	Conflicting LB/B	-	-	Likely Benign	LB/B
p.Val3091Ile	p.V3091I	4.77654	4.10474	5.55183	Previously Published	-	-	-	-	-	-	-	-	-	BS3	-	-	-	-	BP4	PM2_Supporting	-	VUS	LB	Conflicting LB/B	-	-	-	No
p.Trp2619Cys	p.W2619C	1.00231	0.888439	1.13587	Novel	-	-	-	-	-	fClass 4	fClass 5	fClass 4	fClass 4	PS3	-	-	-	-	PP3	PM2_Supporting	-	VUS	LP	No Conflict VUS	-	-	-	No
p.Trp2619Gly	p.W2619G	1.04393	0.924389	1.18296	Novel	-	-	-	-	-	-	-	-	-	PS3	PM1	-	-	-	PP3	PM2_Supporting	-	VUS	Pathogenic	Absent	-	-	-	No
p.Trp2619Ser	p.W2619S	0.971157	0.836913	1.13241	Previously Published	-	-	-	-	-	-	-	-	-	PS3	-	-	-	-	-	-	-	Not observed	Not observed	No Conflict VUS	-	-	-	No
p.Trp2626Arg	p.W2626R	1.08817	0.963325	1.23327	Previously Published	-	-	-	-	-	fClass 3	fClass 5	fClass 3	fClass 4	PS3	PM1	-	-	-	PP3	PM2_Supporting	-	VUS	Pathogenic	Conflicting LP/P	-	-	-	No
p.Trp2725Leu	p.W2725L	1.3529	1.16491	1.57617	Previously Published	-	-	-	-	-	-	-	-	-	PS3	-	-	-	-	-	-	-	Not observed	Not observed	Absent	-	-	-	No
p.Trp2788Arg	p.W2788R	1.0532	0.908601	1.22672	Previously Published	-	-	-	-	-	-	-	-	-	PS3	PM1_Supporting	-	-	-	inconclusive	PM2_Supporting	-	VUS	LP	Excluded	-	-	-	No
p.Trp2788Ser	p.W2788S	1.08991	0.980644	1.21392	Previously Published	-	-	-	-	-	-	-	-	-	PS3	-	PM5 (p.W2788R)	-	-	inconclusive	PM2_Supporting	-	VUS	LP	Excluded	-	-	-	No
p.Tyr2601His	p.Y2601H	3.39995	2.92447	3.95274	Previously Published	-	-	-	-	-	-	-	-	-	BS3	-	-	-	-	-	-	-	Not observed	Not observed	Absent	-	-	-	No
p.Tyr2624Cys	p.Y2624C	1.51171	1.39343	1.64046	Previously Published	-	-	-	-	-	-	-	-	-	PS3	PM1_Supporting	-	-	-	PP3	PM2_Supporting	-	VUS	LP	No Conflict VUS	-	-	-	No
p.Tyr2624His	p.Y2624H	1.02218	0.880656	1.19397	Previously Published	-	-	-	-	-	-	-	-	-	PS3	-	-	-	-	-	-	-	Not observed	Not observed	Absent	-	-	-	No
p.Tyr2658Cys	p.Y2658C	3.7357	3.20954	4.33945	Previously Published	-	-	-	-	-	-	-	-	-	BS3	-	-	-	-	-	-	-	Not observed	Not observed	No Conflict VUS	-	-	-	No
p.Tyr2658His	p.Y2658H	3.59908	3.18059	4.0742	Novel	-	-	-	-	-	-	-	-	-	BS3	PM1	-	-	-	inconclusive	PM2_Supporting	-	VUS	VUS	No Conflict VUS	-	-	-	No
p.Tyr2660Asp	p.Y2660D	1.17022	1.05213	1.30357	Previously Published	No	N/A	-	-	-	fClass 5	fClass 5	fClass 5	fClass 4	PS3	-	-	-	-	-	-	-	Not observed	Not observed	No Conflict LP/P	-	-	-	No
p.Tyr2726Cys	p.Y2726C	1.35885	1.20153	1.53992	Previously Published	-	-	-	-	-	-	-	-	-	PS3	PM1	-	-	-	PP3	PM2_Supporting	-	VUS	Pathogenic	Excluded	-	-	-	No
p.Tyr3006Asp	p.Y3006D	1.0629	0.955745	1.18496	Novel	-	-	-	-	-	fClass 4	fClass 4	fClass 4	fClass 4	PS3	-	-	-	-	inconclusive	PM2_Supporting	-	VUS	VUS	No Conflict VUS	-	-	-	No
p.Tyr3035Cys	p.Y3035C	4.15826	3.57312	4.8321	Previously Published	-	-	-	-	-	fClass 1	fClass 1	fClass 1	fClass 1	BS3	-	-	-	-	inconclusive	-	-	VUS	LB	No Conflict VUS	-	-	-	No
p.Tyr3035Ser	p.Y3035S	2.51366	2.28633	2.76347	Previously Published	Yes	50	-	-	-	fClass 2	fClass 1	fClass 2	fClass 2	BS3	PM1_Supporting	-	PP1_Moderate	-	inconclusive	-	-	VUS	LB	Conflicting LB/B	-	-	Likely Benign	LB/B
p.Tyr3092Cys	p.Y3092C	3.62287	3.11319	4.21547	Previously Published	-	-	-	-	-	-	-	-	-	BS3	-	-	-	-	inconclusive	-	-	VUS	LB	No Conflict LB/B	Class 2	Neutrality	Likely Benign	LB/B
p.Tyr3098His	p.Y3098H	5.30653	4.95435	5.67839	Previously Published	Yes	86	-	-	-	fClass 1	fClass 1	fClass 2	fClass 2	BS3	-	-	-	-	BP4	BS1 (.075% LAT)	BP5	VLB	Benign	No Conflict LB/B	Class 1	Neutrality	-	LB/B
a Previous studies include References 10-12
b PM5 use is dependent on additional predictive data indicating the variant in-question will be worse than the original pathogenic variant (e.g. Grantham score or fold energy change)
c Confirmed phenotype, Confirmed trans (PM3_Strong per each); Confirmed phenotype, Presumed trans (PM3 per each); Consistent phenotype, Confirmed trans (PM3 per each)
d Bayesdel BRCA2-specific thresholds established as per Tian et al 201911 and modified based on continued internal calibrations: <.0560 is tolerated; >.4310 (deleterious); Non SNV variants were ascertained with Provean and those scoring below the internal threshold of -6 were considered deleterious
e BP4 is upgraded to BP4_Strong based on a stringent internal threshold for conservation based on an extensive multiple sequence alignment
f Cutoffs for BRCA2 for BA1 is .1% and BS1 is .01%. Application of these codes is based on Filtering Allele Frequency (FAF) in GnomAD from January 2020-which ever was more lowest between Genomes and Exomes); PM2_Supporting is based on the presence of ≤1 carrier in GnomAD total population (Accessed January 2020)
g SpliceAI: None-Predicted impact <20%; AL-Native Acceptor Loss; AG-Cryptic Acceptor Gain; DL-Native Donor Loss; DG-Cryptic Donor Gain
Red text indicates literature data conflicting with final classification and/or HDR data; Superscript numbers are references
